# Supplementary material for: Lessons Learned from the COVID-19 Pandemic in Nursing Homes: A Systematic Review
Source: Int J Environ Res Public Health. 2022 Dec 16;19(24):16919. doi: 10.3390/ijerph192416919 (PMC9779143; doi:10.3390/ijerph192416919)
Supplement: Supplementary file 1 [file ijerph-19-16919-s001.zip]

Archive with 1 entries (1 files):
- ijerph-2057408-supplementary.pdf
